# Supplementary material for: How Financial Beliefs and Behaviors Influence the Financial Health of Individuals Struggling with Opioid Use Disorder
Source: Behav Sci (Basel). 2024 May 9;14(5):394. doi: 10.3390/bs14050394 (PMC11117791; doi:10.3390/bs14050394)
Supplement: Supplementary file 1 [file behavsci-14-00394-s001.zip]

Archive with 1 entries (1 files):
- behavsci-2924525-supplementary.pdf
